# Supplementary material for: A Highly Focused Antigen Receptor Repertoire Characterizes γδ T Cells That are Poised to Make IL-17 Rapidly in Naive Animals
Source: Front Immunol. 2015 Mar 23;6:118. doi: 10.3389/fimmu.2015.00118 (PMC4370043; doi:10.3389/fimmu.2015.00118)
Supplement: Supplementary file 1 [file Data_Sheet_1.ZIP]

Archive with 4 entries (4 files):
- Figure S1.PDF
- Supplemental Methods.PDF
- Table S1.XLSX
- Table S2.PDF
