# Supplementary material for: A Highly Focused Antigen Receptor Repertoire Characterizes γδ T Cells That are Poised to Make IL-17 Rapidly in Naive Animals
Source: Front Immunol. 2015 Mar 23;6:118. doi: 10.3389/fimmu.2015.00118 (PMC4370043; doi:10.3389/fimmu.2015.00118)
Supplement: Supplementary file 1 [file Data_Sheet_1.ZIP › Table S1.XLSX]

## Sheet: # of sequences in each group
	TCR d and TCR g chain sequences
Group 1	CGSD-IGG-SSWDTR				CACWD-SSGFH
Group 2	CASGY-IGGIRA-TDKLV				CSYG-(L)Y- SSGFH
Group 3	CASGY-(X)-(I)GGIR(A)-(X)-(T)DKLV				CSYG-(X)Y-SSGFH
Group 4	CALM(ER)-(X)-(I)GGIR(A)-(T)DKLV				CSYG-(X)Y-SSGFH
Group 5	Others
						Number of sequnces in each group
	Cell population
	dermis cells (n=113)			84	7	6	2	14
	spleen IL-17+ (n=120)			4	12	58	6	40
	spleen IL23R+(n=60)			10	6	13	9	22
	spleen IL23R- (n=38)			0	0	0	0	38
	colon IL23R+ (n=131)			120	1	1	0	9
	colon IL23R- (n=81)			6	0	1	0	74
	fat IL23R+ (n=100)			83	3	1	2	11
	fat IL23R- (n=66)			6	0	0	1	59
	peritoneal IL1R+(n=125)			119	0	1	0	5

## Sheet: # of Vg's in IL23R- cells
				Number of Vg sequnces in each category
	Cell population		CACWD-SSGF	Other Vg6	Vg4 (X)Y-SSGF	Other Vg4	Vg1	Vg7	Other Vg's
	colon IL23R- (n=81)		10	2	26	23	1	15	4
	fat IL23R- (n=66)		7	0	16	20	22	1	0
	spleen IL23R- (n=38)		0	1	8	18	8	3	0

## Sheet: dermis
Dermis gdTCR (n=113)
TCRd	Vd	N/P	D1	N/P	D2	N/P	Jd	TCRg	Vg	N/P	Jg	Frequency	TCRg (minor)	Vg	N/P	Jg
Vd1 Jd2	CGSD				IGG		SSWDTRQ	Vg6 Jg1	CACWD		SSGFHKVF	84/113
Vd1 Jd2	CGSD				RRDT		SSWDTRQ	Vg6 Jg1	CACWD		SSGFHKVF	4/113
Vd5 Jd1	CASGY				IGGIRA		TDKLVF	Vg4 Jg1	CSYG	Y	SSGFHKVF	2/113
Vd5 Jd1	CASGY				IGGIRA		TDKLVF	Vg4 Jg1	CSYG	LY	SSGFHKVF	4/113
Vd7 Jd1	CA				IGGIRA		TDKLVF	Vg7 Jg1	CASWAG	R	SGFHKVF	2/113
Vd1 Jd2	CGSD				IGG		SSWDTRQ	Vg5 Jg1	CACW		GFHKVF
Vd4 Jd1	CALMER			D	IGGIRA		TDKLVF	Vg4 Jg1	CSYG	LY	SSGFHKVF
Vd4 Jd1	CALMER			G	GGIRA		TDKLVF	Vg4 Jg1	CSYG	LY	SSGFHKVF
Vd4 Jd1	CALMER			PY	GI	A	TDKLVF	Vg4 Jg1	CSYG	PY	SSGFHKVF		Vg4 Jg1	CSYG	SY	SSGFHKVF
Vd5 Jd1	CASG			N	IGGIRA		TDKLVF	Vg4 Jg1	CSYG	LY	SSGFHKVF
Vd5 Jd1	CASG			H	IGGIRA		TDKLVF	Vg4 Jg1	CSYG	QY	SSGFHKVF
Vd5 Jd1	CASG			I	IGGIRA		TDKLVF	Vg4 Jg1	CSYG	LY	SSGFHKVF
Vd5 Jd1	CASGY				IGGIRA		DKLVF	Vg4 Jg1	CSYG	YY	SSGFHKVF
Vd5 Jd1	CASGY				GGIRA		TDKLVF	Vg4 Jg1	CSYG	Y	SSGFHKVF
Vd5 Jd1	CASGY			P	GGIRA	P	DKLVF	Vg4 Jg1	CSYG	IY	SSGFHKVF
Vd5 Jd1	CASGY			G	IGGIRA		TDKLVF	Vg4 Jg1	CSYG	Y	SSGFHKVF
Vd5 Jd1	CASGY			A	GGIRA		TDKLVF	Vg4 Jg1	CSYG	YS	SSFHKVF
Vd5 Jd1	CASGY				IGGI	A	TDKLVF	Vg4 Jg1	CSYG	PY	SSGFHKVF
Vd5 Jd1	CASGY				IGGI	A	TDKLVF	Vg4 Jg1	CSYG	GIY	SSGFHKVF
Vd5 Jd1	CASGY				IGGI	A	TDKLVF	Vg4 Jg1	CSYG	SY	SSGFHKVF
Vd6A Jd1	CALWEL				GGIRA		TDKLVF	Vg7 Jg1	CACW	V	SSGFHKVF
Vd8 Jd1	CAA						TDKLVF	Vg6 Jg1	CACWD		SSGFHKVF

## Sheet: spleen IL-17 +
Spleen IL-17F positive gdTCR (n=120)
TCRd	Vd	N/P	D1	N/P	D2	N/P	Jd	TCRg	Vg	N/P	Jg	Frequency	TCRg (minor)	Vg	N/P	Jg
Vd1 Jd2	CGSD				IGG		SSWDTRQ	Vg6 Jg1	CACWD		SSGFHKVF	4/120
Vd5 Jd1	CASGY				IGGIRA		TDKLVF	Vg4 Jg1	CSYG	LY	SSGFHKVF	8/120
Vd5 Jd1	CASGY				IGGIRA		TDKLVF	Vg4 Jg1	CSYG	Y	SSGFHKVF	4/120
Vd5 Jd1	CASGY				IGGIRA		TDKLVF	Vg4 Jg1	CSYG	SY	SSGFHKVF	10/120
Vd5 Jd1	CASGY			H	IGGIRA		DKLVF	Vg4 Jg1	CSYG	RY	SSGFHKVF	3/120
Vd5 Jd1	CASGY				IGGIRA		TDKLVF	Vg4 Jg1	CSYG	RY	SSGFHKVF	2/120
Vd5 Jd1	CASGY				IGGIRA		TDKLVF	Vg4 Jg1	CSYG	QY	SSGFHKVF	2/120
Vd5 Jd1	CASGY				IGGIRA		TDKLVF	Vg4 Jg1	CSYG	FY	SSGFHKVF	2/120
Vd5 Jd1	CASGY				IGGIRA		TDKLVF	Vg4 Jg1	CSYG	KY	SSGFHKVF	2/120
Vd5 Jd1	CASGY				IGGIR		TDKLVF	Vg4 Jg1	CSYG	LY	SSGFHKVF	2/120
Vd5 Jd1	CASGY				IGGIRA	A	DKLVF	Vg4 Jg1	CSYG	VY	SSGFHKVF	4/120
Vd5 Jd1	CASG			D	IGGIRA		TDKLVF	Vg4 Jg1	CSYG	LY	SSGFHKVF	6/120
Vd5 Jd1	CASG			S	IGGIRA		TDKLVF	Vg4 Jg1	CSYG	LY	SSGFHKVF	3/120
Vd4 Jd1	CALMER			AGR		LSS	TDKLVF	Vg4 Jg1	CS	K	SSGFHKVF
Vd4 Jd1	CALMER	AEE	AY	EA	EG	SA	TDKLVF	Vg4 Jg1	CSY	A	SGFHKVF
Vd4 Jd1	CALME		A	EA	GGIRA	EA	TDKLVF	Vg1 Jg4	CAVW	RRS	GTSWVKIF
Vd4 Jd1	CALMER			N	IGGIRA		TDKLVF	Vg4 Jg1	CSYG	CPY	SSGFHKVF
Vd4 Jd1	CALM			D	IGGIRA		TDKLVF	Vg4 Jg1	CSYG	LY	SSGFHKVF
Vd4 Jd1	CALME				IGGIRA		TDKLVF	Vg4 Jg1	CSYG	RY	SSGFHKVF
Vd4 Jd1	CALME				IGGIR		TDKLVF	Vg4 Jg1	CSYG	LY	SSGFHKVF
Vd4 Jd1	CALMER			AW	IGGIRA	P	DKLVF	Vg4 Jg1	CSYG	RY	SSGFHKVF
Vd4 Jd1	CALMER			G	GGIRA	L	DKLVF	Vg4 Jg1	CSYG	LY	SSGFHKVF
Vd4 Jd1	CALMER			G	IGGIRA		TDKLVF	Vg4 Jg1	CSYG	LY	SSGFHKVF
Vd4 Jd1	CALMER			AG	IGGIRA		DKLVF	Vg4 Jg1	CSYG	LPY	SSGFHKVF
Vd4 Jd1	CALMER			A	GIRA		TDKLVF	Vg4 Jg1	CSYG	LY	SSGFHKVF
Vd4 Jd1	CALMER					DT	TDKLVF	Vg4 Jg1	CSYG	CH	SSGFHKVF
Vd4 Jd1	CALMER			G	IGGIR	T	TDKLVF	Vg4 Jg1	CSYG	CAY	SSGFHKVF
Vd4 Jd1	CALMER		GI	IPG	DT	SS	DKLVF	Vg4 Jg1	CSYG	YGGY	SSGFHKVF
Vd4 Jd1	CALMER			HG	GGIRA	KG	DKLVF	Vg4 Jg1	CSYG	DY	SSGFHKVF
Vd4 Jd1	CALMER			HP	EGY	GA	TDKLVF	Vg4 Jg1	CSYG	F	SSGFHKVF
Vd4 Jd1	CALMER					RWGP	DKLVF	Vg4 Jg1	CSYG	LY	SSGFHKVF
Vd5 Jd1	CA			IDRGPH	RR	ATKVSS	TDKLVF	Vg7 Jg1	CASWAG	N	SSGFHKVF
Vd5 Jd1	CA	MRED	MA	SL	SEGY		TDKLVF	Vg1 Jg4	CAVW	GS	GTSWVKIF
Vd5 Jd1	CASG			P	IGGIRA		TDKLVF	Vg4 Jg1	CSYG	LY	SSGFHKVF
Vd5 Jd1	CASG			H	IGGIRA		TDKLVF	Vg4 Jg1	CSYG	RY	SSGFHKVF
Vd5 Jd1	CASG			H	IGGIRA		TDKLVF	Vg4 Jg1	CSYG	LY	SSGFHKVF
Vd5 Jd1	CASG			A	IGGIR	G	TDKLVF	Vg4 Jg1	CSYG	QY	SSGFHKVF
Vd5 Jd1	CASG			H	IGGIRA	P	DKLVF	Vg4 Jg1	CSYG	LY	SSGFHKVF
Vd5 Jd1	CASG			H	IGGIRA		TDKLVF	Vg4 Jg1	CSYG	QY	SSGFHKVF
Vd5 Jd1	CASG			S	IGGIRA	P	DKLVF	Vg4 Jg1	CSYG	TY	SSGFHKVF
Vd5 Jd1	CASG			SYGPY	IGGIR	N	DKLVF	Vg4 Jg1	CSYG	PY	SSGFHKVF		Vg4 Jg1	CSYG	SY	SSGFHKVF
Vd5 Jd1	CASG			P	IGGIRA		TDKLVF	Vg4 Jg1	CSYG	WG	SSGFHKVF
Vd5 Jd1	CASG				RDT		TDKLVF	Vg4 Jg1	CSYG	SY	SSGFHKVF
Vd5 Jd1	CASG				RDT		TDKLVF	Vg4 Jg1	CSYG	Y	SSGFHKVF
Vd5 Jd1	CASG			PFI	SEG	A	TDKLVF	Vg4 Jg1	CSYG	PY	SSGFHKVF		Vg4 Jg1	CSYG	PY	SSGFHKVF
Vd5 Jd1	CASG	PPI	WH	N	RRDT	SWG	KLVF	Vg4 Jg1	CSYG	SY	SSGFHKVF
Vd5 Jd1	CASG		MA	LR	GI	S	TDKLVF	Vg4 Jg1	CSYG	LY	SSGFHKVF
Vd5 Jd1	CASG	R	VA	A	EGY	ET	TDKLVF	Vg4 Jg1	CSYG	GY	SSGFHKVF
Vd5 Jd1	CASGY				IGGIRA		TDKLVF	Vg4 Jg1	CSYG	WY	SSGFHKVF
Vd5 Jd1	CASGY				IGGIRA		DKLVF	Vg4 Jg1	CSYG	IY	SSGFHKVF
Vd5 Jd1	CASGY				IGGIRA	A	DKLVF	Vg4 Jg1	CSYG	SY	SSGFHKVF
Vd5 Jd1	CASGY				IGGIR	EA	DKLVF	Vg4 Jg1	CSYG	LY	SSGFHKVF
Vd5 Jd1	CASGY			Y	GGIRA		TDKLVF	Vg4 Jg1	CSYG	SY	SSGFHKVF
Vd5 Jd1	CASGY			G	IGGIRA		DKLVF	Vg4 Jg1	CSYG	KY	SSGFHKVF
Vd5 Jd1	CASGY				IGGIRA	A	DKLVF	Vg4 Jg1	CSYG	SY	SSGFHKVF
Vd5 Jd1	CASGY				IGGIRA	P	DKLVF	Vg4 Jg1	CSYG	Y	SSGFHKVF
Vd5 Jd1	CASGY				IGGIRA	P	LVF	Vg4 Jg1	CSYG	IY	SSGFHKVF
Vd5 Jd1	CASGY				IGGIRA		TDKLVF	Vg4 Jg1	CSYG	FY	SSGFHKVF
Vd5 Jd1	CASGY				IGGIRA		TDKLVF	Vg4 Jg1	CSYG	KY	SSGFHKVF
Vd5 Jd1	CASGY				IGGIR	S	TDKLVF	Vg4 Jg1	CSYG	RY	SSGFHKVF
Vd5 Jd1	CASGY			L	GGIRA		TDKLVF	Vg4 Jg1	CSYG	LY	SSGFHKVF
Vd5 Jd1	CASGY				IGG	MR	TDKLVF	Vg4 Jg1	CSYG	LY	SSGFHKVF
Vd5 Jd1	CASGY			STS	GIRA		TDKLVF	Vg4 Jg1	CS	R	SSGFHKVF
Vd5 Jd1	CASGY				SEG	FN	DKLVF	Vg7 Jg1	CASW	GG	SSGFHKVF
Vd5 Jd1	CASGY			S	GGIR	S	TDKLVF	Vg2 Jg2	CAVW	N	SSGFHKVF
Vd5 Jd1	CASGY			KGGPPG	DT	SSA	DKLVF	Vg4 Jg1	CSYG	HY	SSGFHKVF
Vd6A Jd1	CALWEL		AY		RRDT	R	TDKLVF	Vg1 Jg4	CAVWI	K	GTSWVKIF
Vd6A Jd1	CALWEL			H	IGGIRA	T	TDKLVF	Vg1 Jg4	CAVWI		SGTSWVKIF
Vd6A Jd1	CALWE			PN	IGGIRA	RA	DKLVF	Vg1 Jg4	CAVWI	P	GTSWVKIF
Vd6B Jd1	CALWE			RRLSPD	IGG		LVF	Vg1 Jg4	CAVWI	L	GTSWVKIF
Vd6B Jd1	CALS			DH	RRDT	RGGA	DKLVF	Vg4 Jg1	CSYG	YGS	SSGFHKVF
Vd6B Jd1	CALSEL			R	GIRA		TDKLVF	Vg1 Jg4	CAVW	MGS	GTSWVKIF
Vd6B Jd1	CALSEL				IGGIR	DPA	TDKLVF	Vg1 Jg4	CAVWI	G	GTSWVKIF
Vd7 Jd1	CAM			CY	RR	AGS	TDKLVF	Vg4 Jg1	CSYG	QGY	SSGFHKVF
Vd7 Jd1	CAME			R	GIRA	A	DKLVF	Vg4 Jg1	CSYG	QY	SSGFHKVF
Vd7 Jd1	CAM			F	IGGIRA		TDKLVF	Vg4 Jg1	CSYG		DSSGFHKVF
Vd7 Jd1	CAM	VI	WH		IGGIRA		TDKLVF	Vg4 Jg1	CSYG	QGG	SGFHKVF
Vd7 Jd1	CA			IP	IGGIRA	P	TDKLVF	Vg1 Jg4	CAVW	PL	SGTSWVKIF
Vd8 Jd1	CAAS			E	GGI	S	TDKLVF	Vg4 Jg1	CSYG	A	SSGFHKVF
Vd9 Jd1	CAL			GD	IGGIRA		DKLVF	Vg4 Jg1	CSYG	LY	SSGFHKVF

## Sheet: peritoneal IL-1R+
Peritoneal IL-1R positive gdTCR (n=125)
TCRd	Vd	N/P	D1	N/P	D2	N/P	Jd	TCRg	Vg	N/P	Jg	Frequency	TCRg (minor)	Vg	N/P	Jg
Vd1 Jd2	CGSD				IGG		SSWDTRQ	Vg6 Jg1	CACWD		SSGFHKVF	119/125
Vd1 Jd1	CGSD				RRDT	T	TDKLVF	Vg6 Jg1	CACWD		SSGFHKVF	2/125
Vd1 Jd1	CGSD				IGGIRA		TDKLVF	Vg6 Jg1	CACWD		SSGFHKVF
Vd1 Jd2	CGSD				IGG		SSWDTRQ	Vg4 Jg1	CSYG	Y	SSGFHKVF
Vd4 Jd1	CAMER				GIRA		TDKLVF	Vg4 Jg1	CSYG	LY	SSGFHKVF
Vd5 Jd1	CASG			FH	IGGIRA		TDKLVF	Vg4 Jg1	CSYG	EY	SSGFHKVF

## Sheet: spleen IL23R+
Spleen IL23R positive gdTCR (n=60)
TCRd	Vd	N/P	D1	N/P	D2	N/P	Jd	TCRg	Vg	N/P	Jg	Frequency	TCRg (minor)	Vg	N/P	Jg
Vd1 Jd2	CGSD				IGG		SSWDTRQ	Vg6 Jg1	CACWD		SSGFHKVF	10/60
Vd4 Jd1	CALMER			A	GGIRA		TDKLVF	Vg4 Jg1	CSYG	LY	SSGFHKVF	2/60
Vd5 Jd1	CASGY				IGGIRA		TDKLVF	Vg4 Jg1	CSYG	Y	SSGFHKVF	4/60
Vd5 Jd1	CASGY				IGGIRA		TDKLVF	Vg4 Jg1	CSYG	LY	SSGFHKVF	2/60
Vd5 Jd1	CASGY				IGGIRA		TDKLVF	Vg4 Jg1	CSYG	SY	SSGFHKVF	2/60
Vd4 Jd1	CALME				IGGIRA		TDKLVF	Vg4 Jg1	CSYG	QY	SSGFHKVF
Vd4 Jd1	CALMER			G	IGGIRA		TDKLVF	Vg4 Jg1	CSYG	LY	SSGFHKVF
Vd4 Jd1	CALM			D	IGGIRA		TDKLVF	Vg4 Jg1	CSYG	LY	SSGFHKVF
Vd4 Jd1	CALME		G		IGGIRA		TDKLVF	Vg4 Jg1	CSYG	LY	SSGFHKVF
Vd4 Jd1	CALMER			A	GGIRA	N	DKLVF	Vg4 Jg1	CSYG	LY	SSGFHKVF
Vd4 Jd1	CALMER			AV	GGIRA	R	DKLVF	Vg4 Jg1	CSYG	LY	SSGFHKVF
Vd4 Jd1	CALMER				GGIRA		TDKLVF	Vg4 Jg1	CSYG	LY	SSGFHKVF
Vd4 Jd1	CALMER	G	AYR		IRA		TDKLVF	Vg4 Jg1	CSYG	LY	SSGFHKVF
Vd4 Jd1	CALMER				GG	TRA	DKLVF	Vg4 Jg1	CSYG	LY	SSGFHKVF
Vd4 Jd1	CALMER				GGIRA		TDKLVF	Vg4 Jg1	CSYG	LFY	SSGFHKVF		Vg4 Jg1	CSYG	LFY	SSGFHKVF
Vd4 Jd1	CALMER			A	GGI	PA	TDKLVF	Vg4 Jg1	CSYG	R	SGFHKVF
Vd4 Jd1	CALMER			EG	YRRD		TDKLVF	Vg4 Jg1	CSYG	FSY	SSGFHKVF
Vd4 Jd1	CALMER			T	YRRD		TDKLVF	Vg4 Jg1	CSYG	KGG	SSGFHKVF
Vd4 Jd1	CALMER				YRR	P	KLVF	Vg4 Jg1	CSY	VLY	SSGFHKVF
Vd4 Jd1	CALM			GRG	RR		DKLVF	Vg4 Jg1	CSYG	SY	SSGFHKVF
Vd5 Jd1	CASGY			H	IGGIRA		TDKLVF	Vg4 Jg1	CSYG	Y	SSGFHKVF		Vg4 Jg1	CSY	LY	SSGFHKVF
Vd5 Jd1	CASG			PN	IGGIRA		TDKLVF	Vg4 Jg1	CSYG	Y	SSGFHKVF
Vd5 Jd1	CASG			R	IGGIRA		TDKLVF	Vg4 Jg1	CSYG	Y	SSGFHKVF
Vd5 Jd1	CASG			S	IGGIRA		TDKLVF	Vg4 Jg1	CSYG	IY	SSGFHKVF
Vd5 Jd1	CASG			SN	IGGIRA		TDKLVF	Vg4 Jg1	CSYG	LY	SSGFHKVF
Vd5 Jd1	CASGY				IGGIRA		DKLVF	Vg4 Jg1	CSYG	RY	SSGFHKVF
Vd5 Jd1	CASGY				IGGIRA		TDKLVF	Vg4 Jg1	CSYG	YY	SSGFHKVF		Vg4 Jg1	CSYG	YY	SSGFHKVF
Vd5 Jd1	CASGY				IGGIR	S	TDKLVF	Vg4 Jg1	CSYG	LY	SSGFHKVF
Vd5 Jd1	CASGY			S	GGIRA		TDKLVF	Vg4 Jg1	CSYG	LY	SSGFHKVF		Vg4 Jg1	CSY		SSGFHKVF
Vd5 Jd1	CASGY			T	GGIRA		TDKLVF	Vg4 Jg1	CSYG	AY	SSGFHKVF
Vd5 Jd1	CASG			SA	IGGIRA		TDKLVF	Vg4 Jg1	CSY	LY	SSGFHKVF
Vd5 Jd1	CASG			N	IGGIRA		TDKLVF	Vg4 Jg1	CSY	EY	SSGFHKVF
Vd5 Jd1	CASG			SR	GIRA		TDKLVF	Vg4 Jg1	CSYG	Y	SSGFHKVF
Vd5 Jd1	CASG			R	IGGIRA	S	KLVF	Vg4 Jg1	CSYG	Y	SSGFHKVF
Vd5 Jd1	CASGY			ILR	GIRA		TDKLVF	Vg4 Jg1	CSYG	XNY	SSGFHKVF		Vg4 Jg1	CSYG	PRY	SSGFHKVF
Vd5 Jd1	CASGY	I	WH	H	IGGIR		DKLVF	Vg4 Jg1	CSYG	SGY	SSGFHKVF
Vd5 Jd1	CASGY			RGI	RR		TDKLVF	Vg4 Jg1	CSYG	RY	SSGFHKVF
Vd5 Jd1	CASGY			V	GGIRA		TDKLVF	Vg4 Jg1	CSY	AR	DSSGFHKVF
Vd5 Jd1	CASGY			H	IGGIRA		TDKLVF	Vg6 Jg1	CACWD		SSGFHKVF
Vd6A Jd1	CALWEL			AGAYT	GGIR	SS	TDKLVF	Vg1 Jg4	CAVW	M	SGTSWVKIF		Vg2 Jg2	CAVW	S	SSGFHKVF
Vd6A Jd1	CALWEL				IGGIRA		TDKLVF	Vg1 Jg4	CAVWI	REG	SGTSWVKIF
Vd6B Jd1	CALWEL			E	IGGI	GGP	DKLVF	Vg1 Jg4	CAVWI	NR	SGTSWVKIF
Vd7 Jd1	CAM		AY		RRDT		TDKLVF	Vg4 Jg1	CSYG	H	SSGFHKVF		Vg4 Jg1	CSYG	R	SSGFHKVF
Vd7 Jd1	CAME			R	GIRA		TDKLVF	Vg4 Jg1	CSYG	LY	SSGFHKVF		Vg4 Jg1	CSYG	LY	SSGFHKVF
Vd7 Jd1	CA			I	SEGY	A	TDKLVF	Vg4 Jg1	CSYG	SY	SSGFHKVF

## Sheet: spleen IL23R-
Spleen IL23R negative gdTCR (n=38)
TCRd	Vd	N/P	D1	N/P	D2	N/P	Jd	TCRg	Vg	N/P	Jg	Frequency	TCRg (minor)	Vg	N/P	Jg
Vd3 Jd1	CILR			A	IGGIR		TDKLVF	Vg4 Jg1	CSYG	XRY	SSGFHKVF
Vd3 Jd1	CILR			VAR			TDKLVF	Vg1 Jg4	CAV	PR	SGTSWVKIF
Vd3 Jd1	CIL			SPIWPLG	GGI	PGA	DKLVF	Vg1 Jg4	CAVW	TDR	SGTSWVKIF
Vd4 Jd1	CA			LGGH	ICGIRA	A	DKLVF	Vg4 Jg1	CSYG	LY	SSGFHKVF
Vd4 Jd1	CALME			LRY	RR	GA	TDKLVF	Vg4 Jg1	CSYG	M	SSGFHKVF
Vd4 Jd1	CALME					LSA	TDKLVF	Vg4 Jg1	CSYG	Y	SSGFHKVF		Vg4 Jg1	CSYG	Y	SSGFHKVF
Vd4 Jd1	CALME			LGT	GGIR	T	TDKLVF	Vg7 Jg1	CACW	GY	SSGFHKVF
Vd4 Jd1	CALMER	G	GIS	H	RRDT	SS	DKLVF	Vg7 Jg1	CASWAG	N	SSGFHKVF
Vd5 Jd1	CASG			SH	IGGIR	VGA	TDKLVF	Vg4 Jg1	CSYG	EY	SSGFHKVF
Vd5 Jd1	CASGY	PI	WHI		EGYE	LD	DKLVF	Vg4 Jg1	CSYG	PY	SSGFHKVF
Vd5 Jd1	CASGY				RRDT		LVF	Vg4 Jg1	CSYG	N	SSGFHKVF
Vd6A Jd1	CALWE			PI	SEGYE	LS	TDKLVF	Vg6 Jg1	CACWD	XG	SSGFHKVF
Vd6A Jd1	CALWE				GG	RYVP	TDKLVF	Vg1 Jg4	CAVWI	TP	GTSWVKIF
Vd6A Jd1	CALWE	PL	WH	A	EGY	GP	KLVF	Vg1 Jg4	CAVW	R	SGTSWVKIF
Vd6A Jd1	CALWE	Y	MA	SLGDTR			DKLVF	Vg4 Jg1	CSYG	SQY	SSGFHKVF
Vd6A Jd1	CALWEL					A	DKLVF	Vg1 Jg4	CAVWI	A	GTSWVKIF
Vd6A Jd1	CALWEL	E		AN	IGGI	T	TDKLVF	Vg1 Jg4	CAVW	T	GTSWVKIF
Vd6A Jd1	CALWEL			AD	GGIRA	W	TDKLVF	Vg4 Jg1	CSYG	SEGT	SSGFHKVF
Vd6A Jd1	CALWEL			E	IGGIRA	P	DKLVF	Vg4 Jg1	CSYG	XTPY	SSGFHKVF
Vd6A Jd1	CALWEL			EY	RRDT	SA	DKLVF	Vg4 Jg1	CSYG	XS	SSGFHKVF
Vd6B Jd1	CALWE	PH	MAY	QTPPYGPS			TDKLVF	Vg4 Jg1	CSYG	YE	SSGFHKVF
Vd6B Jd1	CALWEL				SEGY	DP	TDKLVF	Vg1 Jg4	CAVW		SGTSWVKIF
Vd6B Jd1	CALWEL			AGPI	SEG	IPA	TDKLVF	Vg7 Jg1	CASWA	ARG	SSGFHKVF
Vd6B Jd1	CALWEL			Y	IGGIRA		TDKLVF	Vg4 Jg1	CSYG	LY	SSGFHKVF
Vd7 Jd1	CA			APH	RRDT	SS	TDKLVF	Vg4 Jg1	CSYG	YG	SGFHKVF
Vd7 Jd1	CA	FI	WH	GY	RRDT	A	TDKLVF	Vg4 Jg1	CSYG	QRGY	SSGFHKVF
Vd7 Jd1	CA				IGGIRA		TDKLVF	Vg4 Jg1	CSYG	RG	SSGFHKVF
Vd7 Jd1	CA	IP	MA	PY	RRD		TDKLVF	Vg4 Jg1	CSYG	PY	SSGFHKVF
Vd7 Jd1	CA			KRI	SEGY	GA	TDKLVF	Vg4 Jg1	CSYG	H	SSGFHKVF
Vd7 Jd1	CA					LRA	TDKLVF	Vg4 Jg1	CSYG	PMGYG	SGFHKVF
Vd7 Jd1	CA			PY	IGGIR	S	TDKLVF	Vg4 Jg1	CSYG	N	SSGFHKVF
Vd7 Jd1	CA			SLP	GGI	DG	KLVF	Vg4 Jg1	CSYG	YH	SSGFHKVF
Vd7 Jd1	CA			TPYGP	GIRA		TDKLVF	Vg4 Jg1	CSYG	RY	SSGFHKVF		Vg4 Jg1	CSYG	RY	SSGFHKVF
Vd7 Jd1	CAM			DY	GI	PA	DKLVF	Vg4 Jg1	CSYG	WY	SSGFHKVF		Vg4 Jg1	CSYG	WY	SSGFHKVF
Vd7 Jd1	CAM			RH	GGIRA	A	TDKLVF	Vg4 Jg1	CSYG	XRPLS	SSGFHKVF
Vd7 Jd1	CAM			RRHG	RDT	SSG	DKLVF	Vg4 Jg1	CSYG	GG	SSGFHKVF
Vd7 Jd1	CAM			R	RRDT	GA	TDKLVF	Vg4 Jg1	CSYG	PGY	SSGFHKVF
Vd7 Jd1	CAME			RGRGMV	GGIR	VP	DKLVF	Vg1 Jg4	CAVW	MA	SGTSWVKIF

## Sheet: colon IL23R+
Colon IL23R positive gdTCR (n=131)
TCRd	Vd	N/P	D1	N/P	D2	N/P	Jd	TCRg	Vg	N/P	Jg	Frequency	TCRg (minor)	Vg	N/P	Jg
Vd1 Jd2	CGSD				IGG		SSWDTRQ	Vg6 Jg1	CACWD		SSGFHKVF	116/131
Vd1 Jd2	CGSD				IGG		SSWDTRQ	Vg6 Jg1	CACWD		SSGFHKVF		Vg4 Jg1	CSYG	Y	SSGFHKVF
Vd1 Jd2	CGSD				IGG		SSWDTRQ	Vg6 Jg1	CACWD		SSGFHKVF		Vg6 Jg1	CAC	Y	SSGFHKVF
Vd1 Jd2	CGSD				IGG		SSWDTRQ	Vg6 Jg1	CACWD		SSGFHKVF		Vg4 Jg1	CSYG	Y	SSGFHKVF
Vd1 Jd2	CGSD				IGG		SSWDTRQ	Vg6 Jg1	CACWD		SSGFHKVF		Vg4 Jg1	CSYG	Y	SSGFHKVF
Vd1 Jd2	CGSD				RRDT		SSWDTRQ	Vg6 Jg1	CACWD		SSGFHKVF
Vd4 Jd1	CALMER			A	GGIRA		TDKLVF	Vg6 Jg1	CACWD		SSGFHKVF
Vd4 Jd2	CALMER				RRDT		SSWDTRQ	Vg6 Jg1	CACWD		SSGFHKVF
Vd5 Jd1	CASGY				IGGIRA		DKLVF	Vg6 Jg1	CACWD		SSGFHKVF
Vd5 Jd1	CASGY				IGGIRA		TDKLVF	Vg4 Jg1	CSYG	Y	SSGFHKVF
Vd5 Jd1	CASGY				IGGIRA		TDKLVF	Vg4 Jg1	CSYG	YKEG	SGFHKVF
Vd5 Jd1	CASGY			G	IGGIRA		TDKLVF	Vg4 Jg1	CSYG	Y	SSGFHKVF
Vd5 Jd1	CASG			RH	IGGIRA		TDKLVF	Vg4 Jg1	CSYG		DSSGFHKVF
Vd5 Jd1	CASGY				RRD	A	TDKLVF	Vg5 Jg1	CAC	Y	SSGFHKVF
Vd5 Jd1	CASGY	M	VAY		IGGIRA		TDKLVF	Vg7 Jg1	CASWA		SSGFHKVF		Vg4 Jg1	CS	LY	SSGFHKVF
Vd6A Jd1	CALWEL					SA	TDKLVF	Vg6 Jg1	CACWD		SSGFHKVF

## Sheet: colon IL23R-
Colon IL23R negative gdTCR (n=81)
TCRd	Vd	N/P	D1	N/P	D2	N/P	Jd	TCRg	Vg	N/P	Jg	Frequency	TCRg (minor)	Vg	N/P	Jg
Vd1 Jd2	CGSD				IGG		SSWDTRQ	Vg6 Jg1	CACWD		SSGFHKVF	6/81
Vd2 Jd1	CGG			VPY	RRDT	TS	TDKLVF	Vg6 Jg1	CACWD	RGG	SGFHKVF
Vd4 Jd1	CAL				IGGIRA		TDKLVF	Vg7 Jg1	CASW	TY	SSGFHKVF
Vd4 Jd1	CALME	C	MA				DKLVF	Vg7 Jg1	CASW	VG	SSGFHKVF
Vd4 Jd1	CALME			LS	SEGYE	L	TDKLVF	Vg4 Jg1	CSYG	PY	SSGFHKVF
Vd4 Jd1	CALME			Y	RR	G	TDKLVF	Vg4 Jg1	CSYG	PY	SSGFHKVF
Vd4 Jd1	CALMER			GD	GGI	LA	DKLVF	Vg4 Jg1	CSYG	Y	SSGFHKVF
Vd4 Jd1	CALMER		MAY	H	IGGI		TDKLVF	Vg4 Jg1	CSYG	SY	SSGFHKVF
Vd4 Jd1	CALMER			G	RRDT	RP	DKLVF	Vg4 Jg1	CSYG	CY	SSGFHKVF
Vd4 Jd1	CALMER					AHA	TDKLVF	Vg4 Jg1	CSYG	N	SSGFHKVF
Vd4 Jd1	CALMER			AP	RRD	RA	TDKLVF	Vg4 Jg1	CSYG	VY	SSGFHKVF
Vd4 Jd1	CALMER	N	MAY	R	RRDT	P	DKLVF	Vg4 Jg1	CSYG	CG	SGFHKVF		Vg4 Jg1	CSYG	LY	SSGFHKVF
Vd4 Jd1	CALMER			EG	GGIR	PA	TDKLVF	Vg7 Jg1	CASWAG	Y	SSGFHKVF
Vd4 Jd1	CALMER			G	SEGYE	S	TDKLVF	Vg7 Jg1	CASW	QY	SSGFHKVF
Vd4 Jd1	CALMER			IWPL	IGGI	P	DKLVF	Vg7 Jg1	CASWA	AY	SSGFHKVF
Vd5 Jd1	CASG			SY	IGGIRA		TDKLVF	Vg4 Jg1	CSYG	SY	SSGFHKVF
Vd5 Jd1	CASG			P	IGGIR	LL	TDKLVF	Vg4 Jg1	CSYG	WTY	SSGFHKVF
Vd5 Jd1	CASG			CLWLS	IGGI	QA	TDKLVF	Vg4 Jg1	CSYG	PG	SSGFHKVF
Vd5 Jd1	CASG			GY	RRDT	A	TDKLVF	Vg4 Jg1	CSYG	Y	SSGFHKVF
Vd5 Jd1	CASG	RGN	MAY	MRG	RRDT	SR	TDKLVF	Vg4 Jg1	CSYG	H	SSGFHKVF
Vd5 Jd1	CASG	D	MAY		RDT	SCPS	TDKLVF	Vg4 Jg1	CSYG	Y	SSGFHKVF
Vd5 Jd1	CASG	SY		GIPY	RR	E	TDKLVF	Vg4 Jg1	CSYG	FY	SSGFHKVF
Vd5 Jd1	CASG				RR	VPC	TDKLVF	Vg4 Jg1	CSY		SSGFHKVF
Vd5 Jd1	CASG			SPSY	RR	VA	TDKLVF	Vg4 Jg1	CSYG	LGVY	SSGFHKVF
Vd5 Jd1	CASG	C	GI	LPY	RR	A	TDKLVF	Vg4 Jg1	CSYG	LY	SSGFHKVF
Vd5 Jd1	CASG	SY	GI	CSL	SEGYE	LG	DKLVF	Vg4 Jg1	CSYG	YY	SSGFHKVF
Vd5 Jd1	CASG	I	WHI	SY	RRD		TDKLVF	Vg4 Jg1	CSYG	RY	SSGFHKVF
Vd5 Jd1	CASG			EYGL	EGYE	L	TDKLVF	Vg4 Jg1	CSYG	PY	SSGFHKVF
Vd5 Jd1	CASG	PI	WH	PLL	SEGYE	LA	DKLVF	Vg4 Jg1	CSYG	Y	SSGFHKVF
Vd5 Jd1	CASG	S	WI		SEGYE	LA	DKLVF	Vg4 Jg1	CSYG		SSGFHKVF
Vd5 Jd1	CASG			L	SEGY	A	TDKLVF	Vg6 Jg1	CACWD		SSGFHKVF
Vd5 Jd1	CASG			SPP	EGYE	LG	LVF	Vg2 Jg2	CAVWM	RY	SSGFHKVF
Vd5 Jd1	CASG			SLYGAN	IGGIR		DKLVF	Vg7 Jg1	CASW	VLY	SSGFHKVF		Vg4 Jg1	CSYG	LGY	SSGFHKVF
Vd5 Jd1	CASG			ICR	GIRA		TDKLVF	Vg7 Jg1	CASW	N	SSGFHKVF
Vd5 Jd1	CASGY		MA	LY	RR	VPF	TDKLVF	Vg4 Jg1	CSYG	SY	SSGFHKVF
Vd5 Jd1	CASGY				GI	YPLA	TDKLVF	Vg4 Jg1	CSYG	W	DSSGFHKVF
Vd5 Jd1	CASGY			TGIL	SEGYE	LRLA	TDKLVF	Vg4 Jg1	CSYG	YG	SSGFHKVF
Vd5 Jd1	CASGY			RDIW	GGIR	ES	TDKLVF	Vg4 Jg1	CSYG	YL	SSGFHKVF
Vd5 Jd1	CASGY			STAP	EGYE	L	TDKLVF	Vg4 Jg1	CSYG	LY	SSGFHKVF
Vd5 Jd1	CASGY			MDW	EGYE	L	TDKLVF	Vg4 Jg1	CSYG	Y	SSGFHKVF
Vd5 Jd1	CASGY					NA	TDKLVF	Vg6 Jg1	CACW	GY	SSGFHKVF
Vd5 Jd1	CASGY			VY	GI	YRGMY	DKLVF	Vg7 Jg1	CASWA	Y	SSGFHKVF
Vd5 Jd1	CASGY	W	AY			LEL	DKLVF	Vg4 Jg1	CSYG	SY	SSGFHKVF
Vd6A Jd1	CALWE			P	RD	S	KLVF	Vg7 Jg1	CASWAG	H	SSGFHKVF
Vd6A Jd1	CALWE			H	IGGIRA		TDKLVF	Vg6 Jg1	CACWD		SSGFHKVF
Vd6A Jd1	CALWE			PD	IGGIR		TDKLVF	Vg4 Jg1	CSYG	ART	SSGFHKVF
Vd6A Jd1	CALWE				IGGI	A	TDKLVF	Vg7 Jg1	CASWAG		SSGFHKVF
Vd6A Jd1	CALWE	LN	MA	LI	SEGY	S	TDKLVF	Vg7 Jg1	CASWA	EY	SSGFHKVF
Vd6A Jd1	CALWEL				SEGY	A	TDKLVF	Vg5 Jg1	CACWD		SSGFHKVF
Vd6A Jd1	CALWEL			A	RDT	GD	DKLVF	Vg5 Jg1	CACW	ALY	SSGFHKVF
Vd6A Jd1	CALWEL			V	GGIRA		TDKLVF	Vg6 Jg1	CACWD		SSGFHKVF
Vd6A Jd1	CALWEL			AA	EGY	A	TDKLVF	Vg4 Jg1	CSYG	PY	SSGFHKVF
Vd6B Jd1	CALWEL			GYPSN	RR	AT	TDKLVF	Vg7 Jg1	CASWA	L	DSSGFHKVF
Vd6A Jd1	CALWEL			AIPT	IGG	PA	TDKLVF	Vg4 Jg1	CSYG	YG	SGFHKVF
Vd6A Jd1	CALWEL			D	GGIRA	I	DKLVF	Vg1 Jg4	CAVW	L	SGTSWVKIF
Vd6A Jd1	CALWEL			V	SEGYE	LS	DKLVF	Vg2 Jg2	CAVW	IEGY	SSGFHKVF
Vd6B Jd1	CALWE	PD	MA	LY	RRD		TDKLVF	Vg7 Jg1	CASWAG	Y	SSGFHKVF
Vd7 Jd1	CA			TIY	RRD		TDKLVF	Vg4 Jg1	CSYG	LY	SSGFHKVF
Vd7 Jd1	CA	K	WH		IGGIR	GG	DKLVF	Vg7 Jg1	CASWA	LY	SSGFHKVF
Vd7 Jd1	CA	PY	GI	Y	RRDT	R	TDKLVF	Vg4 Jg1	CSYG		DSSGFHKVF
Vd7 Jd1	CA					TPGS	KLVF	Vg4 Jg1	CSYG	Y	SSGFHKVF		Vg4 Jg1	CSYG	P	DSSGFHKVF
Vd7 Jd1	CA					IHGAP	DKLVF	Vg4 Jg1	CSYG	KY	SSGFHKVF
Vd7 Jd1	CAM			PLI	SEGY	LA	TDKLVF	Vg4 Jg1	CSYG	RA	SGFHKVF
Vd7 Jd1	CAM			A	EGYE	L	DKLVF	Vg4 Jg1	CS	AY	SSGFHKVF
Vd7 Jd1	CAM		AY	PHY	RRDT	S	DKLVF	Vg4 Jg1	CSYG	GH	SSGFHKVF		Vg4 Jg1	CSYG	GH	SSGFHKVF
Vd7 Jd1	CAM	GE	WH	H	IGGIRA		TDKLVF	Vg4 Jg1	CSYG	LY	SSGFHKVF		Vg1 Jg4	CAVW	MT	GTSWVKIF
Vd7 Jd1	CAM	GI	WHI			GPPL	TDKLVF	Vg4 Jg1	CSYG	PY	SSGFHKVF
Vd7 Jd1	CAM			RGA	RRDT	SEA	TDKLVF	Vg4 Jg1	CSYG	YH	SSGFHKVF
Vd7 Jd1	CAME			AHG	RDT	SS	TDKLVF	Vg7 Jg1	CASWAG	CG	SGFHKVF
Vd7 Jd1	CAME			V	IGGIRA	P	DKLVF	Vg4 Jg1	CSYG	KTG	SGFHKVF
Vd7 Jd1	CAME			RHLG	EGY	N	DKLVF	Vg4 Jg1	CSYG	FRY	SSGFHKVF
Vd8 Jd1	CAAS					V	TDKLVF	Vg4 Jg1	CSY		SSGFHKVF
Vd8 Jd1	CAAS					A	TDKLVF	Vg4 Jg1	CSYG	QER	SSGFHKVF
Vd8 Jd1	CAAS			L	GC	K	LVF	Vg4 Jg1	CSYG	IY	SSGFHKVF
Vd8 Jd1	CAAS			GR	GY	GWG	DKLVF	Vg4 Jg1	CSYG	QG	SSGFHKVF
Vd11 Jd1	CAM	REGY	GI	Y	RRD		TDKLVF	Vg6 Jg1	CACWD		SSGFHKVF

## Sheet: Fat IL23R+
Fat IL23R positive gdTCR (n=100)
TCRd	Vd	N/P	D1	N/P	D2	N/P	Jd	TCRg	Vg	N/P	Jg	Frequency	TCRg (minor)	Vg	N/P	Jg
Vd1 Jd2	CGSD				IGG		SSWDTRQ	Vg6 Jg1	CACWD		SSGFHKVF	83/100
Vd4 Jd1	CALMER				GGIRA		TDKLVF	Vg4 Jg1	CSYG	Y	SSGFHKVF	2/100
Vd5 Jd1	CASGY				IGGIRA		TDKLVF	Vg4 Jg1	CSYG	Y	SSGFHKVF	2/100
Vd1 Jd1	CGSD				I	A	TDKLVF	Vg6 Jg1	CACWD		SSGFHKVF
Vd4 Jd1	CALMER				GGIRA		TDKLVF	Vg4 Jg1	CSYG	Y	SSGFHKVF
Vd4 Jd1	CALMER		WHI		GIRA		TDKLVF	Vg6 Jg1	CACWD	MLY	SSGFHKVF		Vg4 Jg1	CSYG	Y	SSGFHKVF
Vd4 Jd1	CALMER				IGGIRA		TDKLVF	Vg6 Jg1	CACWD		SSGFHKVF
Vd5 Jd1	CA			I	SEGY	A	TDKLVF	Vg4 Jg1	CSYG	Y	SSGFHKVF
Vd5 Jd1	CASG			H	IGGIRA		TDKLVF	Vg4 Jg1	CSYG	Y	SSGFHKVF
Vd5 Jd1	CASG				SEGY		DKLVF	Vg4 Jg1	CSYG	Y	SSGFHKVF
Vd5 Jd1	CASG				IGGIRA		TDKLVF	Vg4 Jg1	CSYG	Y	SSGFHKVF
Vd5 Jd1	CASGY						TDKLVF	Vg4 Jg1	CSYG	Y	SSGFHKVF
Vd6A Jd1	CALWEL			EG	GGIRA		TDKLVF	Vg2 Jg2	CAV	S	SSGFHKVF
Vd6A Jd1	CALWEL	A	WHI	S	GGIRA		TDKLVF	Vg1 Jg4	CAVW	Q	SGTSWVKIF
Vd6A Jd1	CALWE			S	IGGIRA		TDKLVF	Vg1 Jg4	CAVWI	GGR	SGTSWVKIF		Vg2 Jg2	CAVWM	WR	SSGFHKVF
Vd6B Jd1	CALWEL			D	GGIRA		TDKLVF	Vg1 Jg4	CAVWI	EG	SGTSWVKIF
Vd7 Jd1	CAM			D	IGGIRA		TDKLVF	Vg1 Jg4	CAVW		SGTSWVKIF

[truncated: 1 more sheets: fat IL23R-]
